# Supplementary material for: Media choice and audience perceptions: Evidence from visual framing of immigration in news stories
Source: PLoS One. 2025 Sep 15;20(9):e0331219. doi: 10.1371/journal.pone.0331219 (PMC12435698; doi:10.1371/journal.pone.0331219)
Supplement: S1 Appendix — (ZIP) [file pone.0331219.s001.zip]

Archive with 128 entries (127 files):
- si_files/
- __MACOSX/._si_files
- si_files/S6_Fig.pdf
- __MACOSX/si_files/._S6_Fig.pdf
- si_files/S14_Table.pdf
- __MACOSX/si_files/._S14_Table.pdf
- si_files/S16_Fig.pdf
- __MACOSX/si_files/._S16_Fig.pdf
- si_files/S21_Table.pdf
- __MACOSX/si_files/._S21_Table.pdf
- si_files/S19_Table.pdf
- __MACOSX/si_files/._S19_Table.pdf
- si_files/S1_Appendix.pdf
- __MACOSX/si_files/._S1_Appendix.pdf
- si_files/S6_Appendix.pdf
- __MACOSX/si_files/._S6_Appendix.pdf
- si_files/S10_Appendix.pdf
- __MACOSX/si_files/._S10_Appendix.pdf
- si_files/S17_Appendix.pdf
- __MACOSX/si_files/._S17_Appendix.pdf
- si_files/S6_Table.pdf
- __MACOSX/si_files/._S6_Table.pdf
- si_files/S27_Table.pdf
- __MACOSX/si_files/._S27_Table.pdf
- si_files/.DS_Store
- __MACOSX/si_files/._.DS_Store
- si_files/S12_Table.pdf
- __MACOSX/si_files/._S12_Table.pdf
- si_files/S16_Appendix.pdf
- __MACOSX/si_files/._S16_Appendix.pdf
- si_files/S7_Fig.pdf
- __MACOSX/si_files/._S7_Fig.pdf
- si_files/S11_Appendix.pdf
- __MACOSX/si_files/._S11_Appendix.pdf
- si_files/S7_Appendix.pdf
- __MACOSX/si_files/._S7_Appendix.pdf
- si_files/S15_Table.pdf
- __MACOSX/si_files/._S15_Table.pdf
- si_files/S20_Table.pdf
- __MACOSX/si_files/._S20_Table.pdf
- si_files/S18_Table.pdf
- __MACOSX/si_files/._S18_Table.pdf
- si_files/S5_Fig.pdf
- __MACOSX/si_files/._S5_Fig.pdf
- si_files/S7_Table.pdf
- __MACOSX/si_files/._S7_Table.pdf
- si_files/S15_Fig.pdf
- __MACOSX/si_files/._S15_Fig.pdf
- si_files/S26_Table.pdf
- __MACOSX/si_files/._S26_Table.pdf
- si_files/S4_Fig.pdf
- __MACOSX/si_files/._S4_Fig.pdf
- si_files/S13_Table.pdf
- __MACOSX/si_files/._S13_Table.pdf
- si_files/S14_Fig.pdf
- __MACOSX/si_files/._S14_Fig.pdf
- si_files/S1_Table.pdf
- __MACOSX/si_files/._S1_Table.pdf
- si_files/S9_Table.pdf
- __MACOSX/si_files/._S9_Table.pdf
- si_files/S18_Appendix.pdf
- __MACOSX/si_files/._S18_Appendix.pdf
- si_files/S23_Table.pdf
- __MACOSX/si_files/._S23_Table.pdf
- si_files/S9_Appendix.pdf
- __MACOSX/si_files/._S9_Appendix.pdf
- si_files/S8_Fig.pdf
- __MACOSX/si_files/._S8_Fig.pdf
- si_files/S16_Table.pdf
- __MACOSX/si_files/._S16_Table.pdf
- si_files/S4_Table.pdf
- __MACOSX/si_files/._S4_Table.pdf
- si_files/S11_Fig.pdf
- __MACOSX/si_files/._S11_Fig.pdf
- si_files/S1_Fig.pdf
- __MACOSX/si_files/._S1_Fig.pdf
- si_files/S8_Appendix.pdf
- __MACOSX/si_files/._S8_Appendix.pdf
- si_files/S10_Fig.pdf
- __MACOSX/si_files/._S10_Fig.pdf
- si_files/S10_Table.pdf
- __MACOSX/si_files/._S10_Table.pdf
- si_files/S25_Table.pdf
- __MACOSX/si_files/._S25_Table.pdf
- si_files/S2_Table.pdf
- __MACOSX/si_files/._S2_Table.pdf
- si_files/S9_Fig.pdf
- __MACOSX/si_files/._S9_Fig.pdf
- si_files/S28_Table.pdf
- __MACOSX/si_files/._S28_Table.pdf
- si_files/S12_Fig.pdf
- __MACOSX/si_files/._S12_Fig.pdf
- si_files/S22_Table.pdf
- __MACOSX/si_files/._S22_Table.pdf
- si_files/S8_Table.pdf
- __MACOSX/si_files/._S8_Table.pdf
- si_files/S17_Table.pdf
- __MACOSX/si_files/._S17_Table.pdf
- si_files/S2_Fig.pdf
- __MACOSX/si_files/._S2_Fig.pdf
- si_files/S13_Appendix.pdf
- __MACOSX/si_files/._S13_Appendix.pdf
- si_files/S5_Table.pdf
- __MACOSX/si_files/._S5_Table.pdf
- si_files/S14_Appendix.pdf
- __MACOSX/si_files/._S14_Appendix.pdf
- si_files/S2_Appendix.pdf
- __MACOSX/si_files/._S2_Appendix.pdf
- si_files/S5_Appendix.pdf
- __MACOSX/si_files/._S5_Appendix.pdf
- si_files/S11_Table.pdf
- __MACOSX/si_files/._S11_Table.pdf
- si_files/S24_Table.pdf
- __MACOSX/si_files/._S24_Table.pdf
- si_files/S4_Appendix.pdf
- __MACOSX/si_files/._S4_Appendix.pdf
- si_files/S13_Fig.pdf
- __MACOSX/si_files/._S13_Fig.pdf
- si_files/S3_Appendix.pdf
- __MACOSX/si_files/._S3_Appendix.pdf
- si_files/S3_Fig.pdf
- __MACOSX/si_files/._S3_Fig.pdf
- si_files/S3_Table.pdf
- __MACOSX/si_files/._S3_Table.pdf
- si_files/S15_Appendix.pdf
- __MACOSX/si_files/._S15_Appendix.pdf
- si_files/S12_Appendix.pdf
- __MACOSX/si_files/._S12_Appendix.pdf
